# Supplementary material for: Population pharmacokinetic analysis of intravenous voriconazole in cancer patients
Source: PLoS One. 2025 Mar 27;20(3):e0318883. doi: 10.1371/journal.pone.0318883 (PMC11949362; doi:10.1371/journal.pone.0318883)
Supplement: S1 Data_Voriconazole — (CSV) [file pone.0318883.s001.csv]

#ID	TIME	AMT	DV	DUR	RATE	MDV	EVID	WT	SCR	CRCL	AGE	SEX	HEIGHT	BMI	DISEASE	AST	ALT	ALP	GROUP
2	0	400		1	-2	1	1	55	0.63	137.01	27	0	168	19.49	2	27	57	112	2
2	12	400		1	-2	1	1	55	0.63	137.01	27	0	168	19.49	2	27	57	112	2
2	24	400		1	-2	1	1	55	0.63	137.01	27	0	168	19.49	2	27	57	112	2
2	34	.	5.6	.	.	0	0	55	0.63	137.01	27	0	168	19.49	2	27	57	112	2
3	0	180		1	-2	1	1	15	0.19	145.83	7	0	107	13.1	2	32	28	210	1
3	12	180		1	-2	1	1	15	0.19	145.83	7	0	107	13.1	2	32	28	210	1
3	24	180		1	-2	1	1	15	0.19	145.83	7	0	107	13.1	2	32	28	210	1
3	36	180		1	-2	1	1	15	0.19	145.83	7	0	107	13.1	2	32	28	210	1
3	48	180		1	-2	1	1	15	0.19	145.83	7	0	107	13.1	2	32	28	210	1
3	60	180		1	-2	1	1	15	0.19	145.83	7	0	107	13.1	2	32	28	210	1
3	72	180		1	-2	1	1	15	0.19	145.83	7	0	107	13.1	2	32	28	210	1
3	84	180		1	-2	1	1	15	0.19	145.83	7	0	107	13.1	2	32	28	210	1
3	85	.	2.4	.	.	0	0	15	0.19	145.83	7	0	107	13.1	2	32	28	210	1
4	0	200		1	-2	1	1	52.7	0.54	101.39	52	1	175	17.21	3	52	52	105	2
4	12	200		1	-2	1	1	52.7	0.54	101.39	52	1	175	17.21	3	52	52	105	2
4	24	200		1	-2	1	1	52.7	0.54	101.39	52	1	175	17.21	3	52	52	105	2
4	36	200		1	-2	1	1	52.7	0.54	101.39	52	1	175	17.21	3	52	52	105	2
4	48	200		1	-2	1	1	52.7	0.54	101.39	52	1	175	17.21	3	52	52	105	2
4	60	200		1	-2	1	1	52.7	0.54	101.39	52	1	175	17.21	3	52	52	105	2
4	72	200		1	-2	1	1	52.7	0.54	101.39	52	1	175	17.21	3	52	52	105	2
4	81.48	.	6.2	.	.	0	0	52.7	0.54	101.39	52	1	175	17.21	3	52	52	105	2
5	0	200		1	-2	1	1	67	0.61	116.7	50	1	177	21.39	3	63	55	221	2
5	12	200		1	-2	1	1	67	0.61	116.7	50	1	177	21.39	3	63	55	221	2
5	24	200		1	-2	1	1	67	0.61	116.7	50	1	177	21.39	3	63	55	221	2
5	36	200		1	-2	1	1	67	0.61	116.7	50	1	177	21.39	3	63	55	221	2
5	48	200		1	-2	1	1	67	0.61	116.7	50	1	177	21.39	3	63	55	221	2
5	56.43	.	5.2	.	.	0	0	67	0.61	116.7	50	1	177	21.39	3	63	55	221	2
6	0	200		1	-2	1	1	18.7	0.19	181.81	7	0	128	11.41	2	161	92	195	1
6	12	200		1	-2	1	1	18.7	0.19	181.81	7	0	128	11.41	2	161	92	195	1
6	24	200		1	-2	1	1	18.7	0.19	181.81	7	0	128	11.41	2	161	92	195	1
6	36	200		1	-2	1	1	18.7	0.19	181.81	7	0	128	11.41	2	161	92	195	1
6	48	200		1	-2	1	1	18.7	0.19	181.81	7	0	128	11.41	2	161	92	195	1
6	60	200		1	-2	1	1	18.7	0.19	181.81	7	0	128	11.41	2	161	92	195	1
6	72	200		1	-2	1	1	18.7	0.19	181.81	7	0	128	11.41	2	161	92	195	1
6	80.3	.	0.1	.	.	0	0	18.7	0.19	181.81	7	0	128	11.41	2	161	92	195	1
7	0	125		1	-2	1	1	13.3	0.19	111.56	5	1	110	10.99	2	24	62	261	1
7	12	125		1	-2	1	1	13.3	0.19	111.56	5	1	110	10.99	2	24	62	261	1
7	24	125		1	-2	1	1	13.3	0.19	111.56	5	1	110	10.99	2	24	62	261	1
7	36	125		1	-2	1	1	13.3	0.19	111.56	5	1	110	10.99	2	24	62	261	1
7	47.36	.	0.5	.	.	0	0	13.3	0.19	111.56	5	1	110	10.99	2	24	62	261	1
8	0	100		1	-2	1	1	29	0.63	72.82	6	1	130	17.16	2	77	18	310	1
8	12	100		1	-2	1	1	29	0.63	72.82	6	1	130	17.16	2	77	18	310	1
8	24	100		1	-2	1	1	29	0.63	72.82	6	1	130	17.16	2	77	18	310	1
8	36	100		1	-2	1	1	29	0.63	72.82	6	1	130	17.16	2	77	18	310	1
8	40.41	.	11.4	.	.	0	0	29	0.63	72.82	6	1	130	17.16	2	77	18	310	1
9	0	200		1	-2	1	1	54	0.84	100.84	27	0	164	20.08	2	28	29	165	2
9	12	200		1	-2	1	1	54	0.84	100.84	27	0	164	20.08	2	28	29	165	2
9	24	200		1	-2	1	1	54	0.84	100.84	27	0	164	20.08	2	28	29	165	2
9	36	200		1	-2	1	1	54	0.84	100.84	27	0	164	20.08	2	28	29	165	2
9	48	200		1	-2	1	1	54	0.84	100.84	27	0	164	20.08	2	28	29	165	2
9	60	200		1	-2	1	1	54	0.84	100.84	27	0	164	20.08	2	28	29	165	2
9	72	200		1	-2	1	1	54	0.84	100.84	27	0	164	20.08	2	28	29	165	2
9	84	200		1	-2	1	1	54	0.84	100.84	27	0	164	20.08	2	28	29	165	2
9	96	200		1	-2	1	1	54	0.84	100.84	27	0	164	20.08	2	28	29	165	2
9	108	200		1	-2	1	1	54	0.84	100.84	27	0	164	20.08	2	28	29	165	2
9	120	200		1	-2	1	1	54	0.84	100.84	27	0	164	20.08	2	28	29	165	2
9	132	200		1	-2	1	1	54	0.84	100.84	27	0	164	20.08	2	28	29	165	2
9	144	200		1	-2	1	1	54	0.84	100.84	27	0	164	20.08	2	28	29	165	2
9	156	200		1	-2	1	1	54	0.84	100.84	27	0	164	20.08	2	28	29	165	2
9	168	200		1	-2	1	1	54	0.84	100.84	27	0	164	20.08	2	28	29	165	2
9	180	200		1	-2	1	1	54	0.84	100.84	27	0	164	20.08	2	28	29	165	2
9	192	200		1	-2	1	1	54	0.84	100.84	27	0	164	20.08	2	28	29	165	2
9	204	200		1	-2	1	1	54	0.84	100.84	27	0	164	20.08	2	28	29	165	2
9	216	200		1	-2	1	1	54	0.84	100.84	27	0	164	20.08	2	28	29	165	2
9	228	200		1	-2	1	1	54	0.84	100.84	27	0	164	20.08	2	28	29	165	2
9	240	200		1	-2	1	1	54	0.84	100.84	27	0	164	20.08	2	28	29	165	2
9	241.12	.	1.5	.	.	0	0	54	0.84	100.84	27	0	164	20.08	2	28	29	165	2
10	0	125		1	-2	1	1	48	0.29	282.76	17	0	164	17.85	4	40	24	205	1
10	12	125		1	-2	1	1	48	0.29	282.76	17	0	164	17.85	4	40	24	205	1
10	24	125		1	-2	1	1	48	0.29	282.76	17	0	164	17.85	4	40	24	205	1
10	36	125		1	-2	1	1	48	0.29	282.76	17	0	164	17.85	4	40	24	205	1
10	48	125		1	-2	1	1	48	0.29	282.76	17	0	164	17.85	4	40	24	205	1
10	60	125		1	-2	1	1	48	0.29	282.76	17	0	164	17.85	4	40	24	205	1
10	69.18	.	8.7	.	.	0	0	48	0.29	282.76	17	0	164	17.85	4	40	24	205	1
11	0	200		1	-2	1	1	43.1	0.71	94.43	28	0	172	14.57	1	41	12	215	2
11	12	200		1	-2	1	1	43.1	0.71	94.43	28	0	172	14.57	1	41	12	215	2
11	24	200		1	-2	1	1	43.1	0.71	94.43	28	0	172	14.57	1	41	12	215	2
11	36	200		1	-2	1	1	43.1	0.71	94.43	28	0	172	14.57	1	41	12	215	2
11	48	200		1	-2	1	1	43.1	0.71	94.43	28	0	172	14.57	1	41	12	215	2
11	60	200		1	-2	1	1	43.1	0.71	94.43	28	0	172	14.57	1	41	12	215	2
11	72	200		1	-2	1	1	43.1	0.71	94.43	28	0	172	14.57	1	41	12	215	2
11	84	200		1	-2	1	1	43.1	0.71	94.43	28	0	172	14.57	1	41	12	215	2
11	96	200		1	-2	1	1	43.1	0.71	94.43	28	0	172	14.57	1	41	12	215	2
11	108	200		1	-2	1	1	43.1	0.71	94.43	28	0	172	14.57	1	41	12	215	2
11	120	200		1	-2	1	1	43.1	0.71	94.43	28	0	172	14.57	1	41	12	215	2
11	134	200		1	-2	1	1	43.1	0.71	94.43	28	0	172	14.57	1	41	12	215	2
11	146	200		1	-2	1	1	43.1	0.71	94.43	28	0	172	14.57	1	41	12	215	2
11	158	200		1	-2	1	1	43.1	0.71	94.43	28	0	172	14.57	1	41	12	215	2
11	159.36	.	2.8	.	.	0	0	43.1	0.71	94.43	28	0	172	14.57	1	41	12	215	2
12	0	200		1	-2	1	1	59	1.45	125.86	37	1	163	22.21	1	9	11	299	2
12	12	200		1	-2	1	1	59	1.45	125.86	37	1	163	22.21	1	9	11	299	2
12	24	200		1	-2	1	1	59	1.45	125.86	37	1	163	22.21	1	9	11	299	2
12	36	200		1	-2	1	1	59	1.45	125.86	37	1	163	22.21	1	9	11	299	2
12	46	200		1	-2	1	1	59	1.45	125.86	37	1	163	22.21	1	9	11	299	2
12	60	200		1	-2	1	1	59	1.45	125.86	37	1	163	22.21	1	9	11	299	2
12	72	200		1	-2	1	1	59	1.45	125.86	37	1	163	22.21	1	9	11	299	2
12	84	200		1	-2	1	1	59	1.45	125.86	37	1	163	22.21	1	9	11	299	2
12	96	200		1	-2	1	1	59	1.45	125.86	37	1	163	22.21	1	9	11	299	2
12	108	200		1	-2	1	1	59	1.45	125.86	37	1	163	22.21	1	9	11	299	2
12	120	200		1	-2	1	1	59	1.45	125.86	37	1	163	22.21	1	9	11	299	2
12	120.36	.	3.3	.	.	0	0	59	1.45	125.86	37	1	163	22.21	1	9	11	299	2
13	0	200		1	-2	1	1	44.5	0.35	115.58	63	1	155	18.52	6	24	6	354	2
13	12	200		1	-2	1	1	44.5	0.35	115.58	63	1	155	18.52	6	24	6	354	2
13	24	200		1	-2	1	1	44.5	0.35	115.58	63	1	155	18.52	6	24	6	354	2
13	36	200		1	-2	1	1	44.5	0.35	115.58	63	1	155	18.52	6	24	6	354	2
13	48	200		1	-2	1	1	44.5	0.35	115.58	63	1	155	18.52	6	24	6	354	2
13	60	200		1	-2	1	1	44.5	0.35	115.58	63	1	155	18.52	6	24	6	354	2
13	72	200		1	-2	1	1	44.5	0.35	115.58	63	1	155	18.52	6	24	6	354	2
13	84	200		1	-2	1	1	44.5	0.35	115.58	63	1	155	18.52	6	24	6	354	2
13	86.37	.	4.9	.	.	0	0	44.5	0.35	115.58	63	1	155	18.52	6	24	6	354	2
14	0	75		1	-2	1	1	9.5	0.17	104.78	5	0	105	8.62	2	41	16	68	1
14	12	75		1	-2	1	1	9.5	0.17	104.78	5	0	105	8.62	2	41	16	68	1
14	24	75		1	-2	1	1	9.5	0.17	104.78	5	0	105	8.62	2	41	16	68	1
14	36	75		1	-2	1	1	9.5	0.17	104.78	5	0	105	8.62	2	41	16	68	1
14	48	75		1	-2	1	1	9.5	0.17	104.78	5	0	105	8.62	2	41	16	68	1
14	60	75		1	-2	1	1	9.5	0.17	104.78	5	0	105	8.62	2	41	16	68	1
14	72	75		1	-2	1	1	9.5	0.17	104.78	5	0	105	8.62	2	41	16	68	1
14	72.12	.	0.5	.	.	0	0	9.5	0.17	104.78	5	0	105	8.62	2	41	16	68	1
15	0	100		1	-2	1	1	11.4	0.21	126.67	4	0	98	11.87	1	10	14	81	1
15	12	100		1	-2	1	1	11.4	0.21	126.67	4	0	98	11.87	1	10	14	81	1
15	24	100		1	-2	1	1	11.4	0.21	126.67	4	0	98	11.87	1	10	14	81	1
15	36	100		1	-2	1	1	11.4	0.21	126.67	4	0	98	11.87	1	10	14	81	1
15	48	100		1	-2	1	1	11.4	0.21	126.67	4	0	98	11.87	1	10	14	81	1
15	60	100		1	-2	1	1	11.4	0.21	126.67	4	0	98	11.87	1	10	14	81	1
15	72	100		1	-2	1	1	11.4	0.21	126.67	4	0	98	11.87	1	10	14	81	1
15	84	100		1	-2	1	1	11.4	0.21	126.67	4	0	98	11.87	1	10	14	81	1
15	96	100		1	-2	1	1	11.4	0.21	126.67	4	0	98	11.87	1	10	14	81	1
15	108	100		1	-2	1	1	11.4	0.21	126.67	4	0	98	11.87	1	10	14	81	1
15	108.18	.	4.8	.	.	0	0	11.4	0.21	126.67	4	0	98	11.87	1	10	14	81	1
16	0	125		1	-2	1	1	14.2	0.16	165.17	6	0	108	12.17	4	249	147	240	1
16	12	125		1	-2	1	1	14.2	0.16	165.17	6	0	108	12.17	4	249	147	240	1
16	24	125		1	-2	1	1	14.2	0.16	165.17	6	0	108	12.17	4	249	147	240	1
16	36	125		1	-2	1	1	14.2	0.16	165.17	6	0	108	12.17	4	249	147	240	1
16	48	125		1	-2	1	1	14.2	0.16	165.17	6	0	108	12.17	4	249	147	240	1
16	60	125		1	-2	1	1	14.2	0.16	165.17	6	0	108	12.17	4	249	147	240	1
16	72	125		1	-2	1	1	14.2	0.16	165.17	6	0	108	12.17	4	249	147	240	1
16	81.36	.	4.4	.	.	0	0	14.2	0.16	165.17	6	0	108	12.17	4	249	147	240	1
17	0	200		1	-2	1	1	60	0.65	92.63	55	1	156	24.65	2	62	67	251	2
17	12	200		1	-2	1	1	60	0.65	92.63	55	1	156	24.65	2	62	67	251	2
17	24	200		1	-2	1	1	60	0.65	92.63	55	1	156	24.65	2	62	67	251	2
17	24.18	.	6.1	.	.	0	0	60	0.65	92.63	55	1	156	24.65	2	62	67	251	2
18	0	400		1	-2	1	1	95.6	1.57	65.42	49	0	167	34.28	5	32	13	79	2
18	12	400		1	-2	1	1	95.6	1.57	65.42	49	0	167	34.28	5	32	13	79	2
18	24	200		1	-2	1	1	95.6	1.57	65.42	49	0	167	34.28	5	32	13	79	2
18	36	200		1	-2	1	1	95.6	1.57	65.42	49	0	167	34.28	5	32	13	79	2
18	48	200		1	-2	1	1	95.6	1.57	65.42	49	0	167	34.28	5	32	13	79	2
18	60	200		1	-2	1	1	95.6	1.57	65.42	49	0	167	34.28	5	32	13	79	2
18	72	200		1	-2	1	1	95.6	1.57	65.42	49	0	167	34.28	5	32	13	79	2
18	83.09	.	3.42	.	.	0	0	95.6	1.57	65.42	49	0	167	34.28	5	32	13	79	2
19	0	400		1	-2	1	1	89	1.02	94.77	48	0	167	31.91	5	35	13	98	2
19	12	400		1	-2	1	1	89	1.02	94.77	48	0	167	31.91	5	35	13	98	2
19	24	200		1	-2	1	1	89	1.02	94.77	48	0	167	31.91	5	35	13	98	2
19	36	200		1	-2	1	1	89	1.02	94.77	48	0	167	31.91	5	35	13	98	2
19	48	200		1	-2	1	1	89	1.02	94.77	48	0	167	31.91	5	35	13	98	2
19	60	200		1	-2	1	1	89	1.02	94.77	48	0	167	31.91	5	35	13	98	2
19	72	200		1	-2	1	1	89	1.02	94.77	48	0	167	31.91	5	35	13	98	2
19	81.5	.	3.42	.	.	0	0	89	1.02	94.77	48	0	167	31.91	5	35	13	98	2
20	0	400		1	-2	1	1	55.4	0.42	221.67	19	0	174	18.3	2	17	23	63	2
20	12	400		1	-2	1	1	55.4	0.42	221.67	19	0	174	18.3	2	17	23	63	2
20	24	200		1	-2	1	1	55.4	0.42	221.67	19	0	174	18.3	2	17	23	63	2
20	36	250		1	-2	1	1	55.4	0.42	221.67	19	0	174	18.3	2	17	23	63	2
20	48	250		1	-2	1	1	55.4	0.42	221.67	19	0	174	18.3	2	17	23	63	2
20	60	250		1	-2	1	1	55.4	0.42	221.67	19	0	174	18.3	2	17	23	63	2
20	72	250		1	-2	1	1	55.4	0.42	221.67	19	0	174	18.3	2	17	23	63	2
20	74.31	.	1.33	.	.	0	0	55.4	0.42	221.67	19	0	174	18.3	2	17	23	63	2
21	0	150		1	-2	1	1	10.6	0.18	112.05	3	0	92	12.52	1	41	36	190	1
21	12	150		1	-2	1	1	10.6	0.18	112.05	3	0	92	12.52	1	41	36	190	1
21	22.11	.	0.5	.	.	0	0	10.6	0.18	112.05	3	0	92	12.52	1	41	36	190	1
22	0	400		1	-2	1	1	42.5	0.81	63.8	37	1	158	17.02	2	30	19	99	2
22	12	200		1	-2	1	1	42.5	0.81	63.8	37	1	158	17.02	2	30	19	99	2
22	24	200		1	-2	1	1	42.5	0.81	63.8	37	1	158	17.02	2	30	19	99	2
22	36	200		1	-2	1	1	42.5	0.81	63.8	37	1	158	17.02	2	30	19	99	2
22	48	200		1	-2	1	1	42.5	0.81	63.8	37	1	158	17.02	2	30	19	99	2
22	60	200		1	-2	1	1	42.5	0.81	63.8	37	1	158	17.02	2	30	19	99	2
22	72	200		1	-2	1	1	42.5	0.81	63.8	37	1	158	17.02	2	30	19	99	2
22	84	200		1	-2	1	1	42.5	0.81	63.8	37	1	158	17.02	2	30	19	99	2
22	88	.	1.26	.	.	0	0	42.5	0.81	63.8	37	1	158	17.02	2	30	19	99	2
23	0	115		1	-2	1	1	5.3	0.35	28.18	6	0	109	4.46	2	28	49	215	1
23	12	115		1	-2	1	1	5.3	0.35	28.18	6	0	109	4.46	2	28	49	215	1
23	24	115		1	-2	1	1	5.3	0.35	28.18	6	0	109	4.46	2	28	49	215	1
23	36	115		1	-2	1	1	5.3	0.35	28.18	6	0	109	4.46	2	28	49	215	1
23	48	115		1	-2	1	1	5.3	0.35	28.18	6	0	109	4.46	2	28	49	215	1
23	56.3	.	13.2	.	.	0	0	5.3	0.35	28.18	6	0	109	4.46	2	28	49	215	1
24	0	100		1	-2	1	1	55	0.56	103.19	51	1	167	19.72	2	27	55	118	2
24	12	100		1	-2	1	1	55	0.56	103.19	51	1	167	19.72	2	27	55	118	2
24	24	100		1	-2	1	1	55	0.56	103.19	51	1	167	19.72	2	27	55	118	2
24	36	100		1	-2	1	1	55	0.56	103.19	51	1	167	19.72	2	27	55	118	2
24	48	100		1	-2	1	1	55	0.56	103.19	51	1	167	19.72	2	27	55	118	2
24	60	100		1	-2	1	1	55	0.56	103.19	51	1	167	19.72	2	27	55	118	2
24	72	100		1	-2	1	1	55	0.56	103.19	51	1	167	19.72	2	27	55	118	2
24	84	100		1	-2	1	1	55	0.56	103.19	51	1	167	19.72	2	27	55	118	2
24	88.1	.	0.6	.	.	0	0	55	0.56	103.19	51	1	167	19.72	2	27	55	118	2
25	0	115		1	-2	1	1	13.91	0.77	33.87	5	0	109	11.71	2	24	67	270	1
25	12	115		1	-2	1	1	13.91	0.77	33.87	5	0	109	11.71	2	24	67	270	1
25	24	115		1	-2	1	1	13.91	0.77	33.87	5	0	109	11.71	2	24	67	270	1
25	36	115		1	-2	1	1	13.91	0.77	33.87	5	0	109	11.71	2	24	67	270	1
25	48	115		1	-2	1	1	13.91	0.77	33.87	5	0	109	11.71	2	24	67	270	1
25	60	115		1	-2	1	1	13.91	0.77	33.87	5	0	109	11.71	2	24	67	270	1
25	72	115		1	-2	1	1	13.91	0.77	33.87	5	0	109	11.71	2	24	67	270	1
25	84	115		1	-2	1	1	13.91	0.77	33.87	5	0	109	11.71	2	24	67	270	1
25	96	115		1	-2	1	1	13.91	0.77	33.87	5	0	109	11.71	2	24	67	270	1
25	108	115		1	-2	1	1	13.91	0.77	33.87	5	0	109	11.71	2	24	67	270	1
25	111.28	.	21	.	.	0	0	13.91	0.77	33.87	5	0	109	11.71	2	24	67	270	1
27	0	175		1	-2	1	1	30.5	0.31	174.91	12	0	141	15.34	2	8	7	221	1
27	12	175		1	-2	1	1	30.5	0.31	174.91	12	0	141	15.34	2	8	7	221	1
27	24	175		1	-2	1	1	30.5	0.31	174.91	12	0	141	15.34	2	8	7	221	1
27	36	175		1	-2	1	1	30.5	0.31	174.91	12	0	141	15.34	2	8	7	221	1
27	48	175		1	-2	1	1	30.5	0.31	174.91	12	0	141	15.34	2	8	7	221	1
27	60	175		1	-2	1	1	30.5	0.31	174.91	12	0	141	15.34	2	8	7	221	1
27	72	175		1	-2	1	1	30.5	0.31	174.91	12	0	141	15.34	2	8	7	221	1
27	77.15	.	5.5	.	.	0	0	30.5	0.31	174.91	12	0	141	15.34	2	8	7	221	1
28	0	115		1	-2	1	1	12.7	0.98	20.96	3	1	92	15	2	35	33	278	1
28	12	115		1	-2	1	1	12.7	0.98	20.96	3	1	92	15	2	35	33	278	1
28	24	115		1	-2	1	1	12.7	0.98	20.96	3	1	92	15	2	35	33	278	1
28	36	115		1	-2	1	1	12.7	0.98	20.96	3	1	92	15	2	35	33	278	1
28	48	115		1	-2	1	1	12.7	0.98	20.96	3	1	92	15	2	35	33	278	1
28	60	115		1	-2	1	1	12.7	0.98	20.96	3	1	92	15	2	35	33	278	1
28	72	115		1	-2	1	1	12.7	0.98	20.96	3	1	92	15	2	35	33	278	1
28	76	.	3.2	.	.	0	0	12.7	0.98	20.96	3	1	92	15	2	35	33	278	1
29	0	100		1	-2	1	1	11.1	0.27	79.78	5	0	94	12.56	1	11	15	89	1
29	12	100		1	-2	1	1	11.1	0.27	79.78	5	0	94	12.56	1	11	15	89	1
29	24	100		1	-2	1	1	11.1	0.27	79.78	5	0	94	12.56	1	11	15	89	1
29	36	100		1	-2	1	1	11.1	0.27	79.78	5	0	94	12.56	1	11	15	89	1
29	48	100		1	-2	1	1	11.1	0.27	79.78	5	0	94	12.56	1	11	15	89	1
29	60	100		1	-2	1	1	11.1	0.27	79.78	5	0	94	12.56	1	11	15	89	1
29	72	100		1	-2	1	1	11.1	0.27	79.78	5	0	94	12.56	1	11	15	89	1
29	84	100		1	-2	1	1	11.1	0.27	79.78	5	0	94	12.56	1	11	15	89	1
29	96	100		1	-2	1	1	11.1	0.27	79.78	5	0	94	12.56	1	11	15	89	1
29	96.19	.	4.9	.	.	0	0	11.1	0.27	79.78	5	0	94	12.56	1	11	15	89	1
30	0	200		1	-2	1	1	45.5	0.36	117.88	61	1	162	17.34	6	22	5	352	2
30	12	200		1	-2	1	1	45.5	0.36	117.88	61	1	162	17.34	6	22	5	352	2
30	24	200		1	-2	1	1	45.5	0.36	117.88	61	1	162	17.34	6	22	5	352	2
30	36	200		1	-2	1	1	45.5	0.36	117.88	61	1	162	17.34	6	22	5	352	2
30	48	200		1	-2	1	1	45.5	0.36	117.88	61	1	162	17.34	6	22	5	352	2
30	60	200		1	-2	1	1	45.5	0.36	117.88	61	1	162	17.34	6	22	5	352	2
30	72	200		1	-2	1	1	45.5	0.36	117.88	61	1	162	17.34	6	22	5	352	2
30	84	200		1	-2	1	1	45.5	0.36	117.88	61	1	162	17.34	6	22	5	352	2
30	96	200		1	-2	1	1	45.5	0.36	117.88	61	1	162	17.34	6	22	5	352	2
30	108	200		1	-2	1	1	45.5	0.36	117.88	61	1	162	17.34	6	22	5	352	2
30	110.39	.	4.8	.	.	0	0	45.5	0.36	117.88	61	1	162	17.34	6	22	5	352	2
31	0	75		1	-2	1	1	11.5	1.21	124.96	7	0	107	10.04	2	43	18	69	1
31	12	75		1	-2	1	1	11.5	1.21	124.96	7	0	107	10.04	2	43	18	69	1
31	24	75		1	-2	1	1	11.5	1.21	124.96	7	0	107	10.04	2	43	18	69	1
31	36	75		1	-2	1	1	11.5	1.21	124.96	7	0	107	10.04	2	43	18	69	1
31	48	75		1	-2	1	1	11.5	1.21	124.96	7	0	107	10.04	2	43	18	69	1
31	60	75		1	-2	1	1	11.5	1.21	124.96	7	0	107	10.04	2	43	18	69	1
31	72	75		1	-2	1	1	11.5	1.21	124.96	7	0	107	10.04	2	43	18	69	1
31	84	75		1	-2	1	1	11.5	1.21	124.96	7	0	107	10.04	2	43	18	69	1
31	84.18	.	1.2	.	.	0	0	11.5	1.21	124.96	7	0	107	10.04	2	43	18	69	1
32	0	200		1	-2	1	1	21	0.18	212.27	9	0	131	12.24	2	163	92	195	1
32	12	200		1	-2	1	1	21	0.18	212.27	9	0	131	12.24	2	163	92	195	1
32	24	200		1	-2	1	1	21	0.18	212.27	9	0	131	12.24	2	163	92	195	1
32	36	200		1	-2	1	1	21	0.18	212.27	9	0	131	12.24	2	163	92	195	1
32	48	200		1	-2	1	1	21	0.18	212.27	9	0	131	12.24	2	163	92	195	1
32	60	200		1	-2	1	1	21	0.18	212.27	9	0	131	12.24	2	163	92	195	1
32	72	200		1	-2	1	1	21	0.18	212.27	9	0	131	12.24	2	163	92	195	1
32	80.26	.	0.1	.	.	0	0	21	0.18	212.27	9	0	131	12.24	2	163	92	195	1
33	0	125		1	-2	1	1	19	0.18	165.74	7	1	111	15.42	2	27	66	263	1
33	12	125		1	-2	1	1	19	0.18	165.74	7	1	111	15.42	2	27	66	263	1
33	24	125		1	-2	1	1	19	0.18	165.74	7	1	111	15.42	2	27	66	263	1
33	36	125		1	-2	1	1	19	0.18	165.74	7	1	111	15.42	2	27	66	263	1
33	47.24	.	0.6	.	.	0	0	19	0.18	165.74	7	1	111	15.42	2	27	66	263	1
34	0	200		1	-2	1	1	42	1.38	46.92	29	0	166	15.24	1	27	9	433	2
34	12	200		1	-2	1	1	42	1.38	46.92	29	0	166	15.24	1	27	9	433	2
34	24	200		1	-2	1	1	42	1.38	46.92	29	0	166	15.24	1	27	9	433	2
34	36	200		1	-2	1	1	42	1.38	46.92	29	0	166	15.24	1	27	9	433	2
34	48	200		1	-2	1	1	42	1.38	46.92	29	0	166	15.24	1	27	9	433	2
34	60	200		1	-2	1	1	42	1.38	46.92	29	0	166	15.24	1	27	9	433	2
34	72	200		1	-2	1	1	42	1.38	46.92	29	0	166	15.24	1	27	9	433	2
34	84	200		1	-2	1	1	42	1.38	46.92	29	0	166	15.24	1	27	9	433	2
34	90.34	.	3.4	.	.	0	0	42	1.38	46.92	29	0	166	15.24	1	27	9	433	2
35	0	200		1	-2	1	1	44	1.23	56.14	27	0	165	16.16	1	29	6	245	2
35	12	200		1	-2	1	1	44	1.23	56.14	27	0	165	16.16	1	29	6	245	2
35	24	200		1	-2	1	1	44	1.23	56.14	27	0	165	16.16	1	29	6	245	2
35	36	200		1	-2	1	1	44	1.23	56.14	27	0	165	16.16	1	29	6	245	2
35	48	200		1	-2	1	1	44	1.23	56.14	27	0	165	16.16	1	29	6	245	2
35	60	200		1	-2	1	1	44	1.23	56.14	27	0	165	16.16	1	29	6	245	2
35	68.15	.	3	.	.	0	0	44	1.23	56.14	27	0	165	16.16	1	29	6	245	2
37	0	200		1	-2	1	1	42	0.87	77.11	25	0	176	13.56	2	46	45	435	2
37	12	200		1	-2	1	1	42	0.87	77.11	25	0	176	13.56	2	46	45	435	2
37	24	200		1	-2	1	1	42	0.87	77.11	25	0	176	13.56	2	46	45	435	2
37	36	200		1	-2	1	1	42	0.87	77.11	25	0	176	13.56	2	46	45	435	2
37	48	200		1	-2	1	1	42	0.87	77.11	25	0	176	13.56	2	46	45	435	2
37	60	200		1	-2	1	1	42	0.87	77.11	25	0	176	13.56	2	46	45	435	2
37	72	200		1	-2	1	1	42	0.87	77.11	25	0	176	13.56	2	46	45	435	2
37	73.29	.	3.1	.	.	0	0	42	0.87	77.11	25	0	176	13.56	2	46	45	435	2
38	0	125		1	-2	1	1	14.7	0.16	172.27	5	0	108.16	12.57	4	249	147	240	1
38	12	125		1	-2	1	1	14.7	0.16	172.27	5	0	108.16	12.57	4	249	147	240	1
38	24	125		1	-2	1	1	14.7	0.16	172.27	5	0	108.16	12.57	4	249	147	240	1
38	36	125		1	-2	1	1	14.7	0.16	172.27	5	0	108.16	12.57	4	249	147	240	1
38	48	125		1	-2	1	1	14.7	0.16	172.27	5	0	108.16	12.57	4	249	147	240	1
38	60	125		1	-2	1	1	14.7	0.16	172.27	5	0	108.16	12.57	4	249	147	240	1
38	72	125		1	-2	1	1	14.7	0.16	172.27	5	0	108.16	12.57	4	249	147	240	1
38	84	125		1	-2	1	1	14.7	0.16	172.27	5	0	108.16	12.57	4	249	147	240	1
38	96	125		1	-2	1	1	14.7	0.16	172.27	5	0	108.16	12.57	4	249	147	240	1
38	108	125		1	-2	1	1	14.7	0.16	172.27	5	0	108.16	12.57	4	249	147	240	1
38	120	125		1	-2	1	1	14.7	0.16	172.27	5	0	108.16	12.57	4	249	147	240	1
38	128.26	.	4.4	.	.	0	0	14.7	0.16	172.27	5	0	108.16	12.57	4	249	147	240	1
39	0	125		1	-2	1	1	15.8	0.19	154.77	6	1	108.2	13.5	4	230	197	265	1
39	12	125		1	-2	1	1	15.8	0.19	154.77	6	1	108.2	13.5	4	230	197	265	1
39	24	125		1	-2	1	1	15.8	0.19	154.77	6	1	108.2	13.5	4	230	197	265	1
39	33.26	.	5.6	.	.	0	0	15.8	0.19	154.77	6	1	108.2	13.5	4	230	197	265	1
40	0	400		1	-2	1	1	58.1	0.48	205.1	18	0	174	19.19	2	36	66	149	2
40	12	400		1	-2	1	1	58.1	0.48	205.1	18	0	174	19.19	2	36	66	149	2
40	24	200		1	-2	1	1	58.1	0.48	205.1	18	0	174	19.19	2	36	66	149	2
40	36	250		1	-2	1	1	58.1	0.48	205.1	18	0	174	19.19	2	36	66	149	2
40	48	250		1	-2	1	1	58.1	0.48	205.1	18	0	174	19.19	2	36	66	149	2
40	60	250		1	-2	1	1	58.1	0.48	205.1	18	0	174	19.19	2	36	66	149	2
40	72	250		1	-2	1	1	58.1	0.48	205.1	18	0	174	19.19	2	36	66	149	2
40	84	250		1	-2	1	1	58.1	0.48	205.1	18	0	174	19.19	2	36	66	149	2
40	96	250		1	-2	1	1	58.1	0.48	205.1	18	0	174	19.19	2	36	66	149	2
40	108	250		1	-2	1	1	58.1	0.48	205.1	18	0	174	19.19	2	36	66	149	2
40	120	250		1	-2	1	1	58.1	0.48	205.1	18	0	174	19.19	2	36	66	149	2
40	122.43	.	0.5	.	.	0	0	58.1	0.48	205.1	18	0	174	19.19	2	36	66	149	2
42	0	400		1	-2	1	1	42.3	0.37	139.02	37	1	158	16.94	2	33	12	89	2
42	12	200		1	-2	1	1	42.3	0.37	139.02	37	1	158	16.94	2	33	12	89	2
42	24	200		1	-2	1	1	42.3	0.37	139.02	37	1	158	16.94	2	33	12	89	2
42	36	200		1	-2	1	1	42.3	0.37	139.02	37	1	158	16.94	2	33	12	89	2
42	48	200		1	-2	1	1	42.3	0.37	139.02	37	1	158	16.94	2	33	12	89	2
42	60	200		1	-2	1	1	42.3	0.37	139.02	37	1	158	16.94	2	33	12	89	2
42	63.57	.	1.26	.	.	0	0	42.3	0.37	139.02	37	1	158	16.94	2	33	12	89	2
45	0	150		1	-2	1	1	11.4	0.27	68.29	3	1	96	12.37	1	48	39	202	1
45	12	150		1	-2	1	1	11.4	0.27	68.29	3	1	96	12.37	1	48	39	202	1
45	24	150		1	-2	1	1	11.4	0.27	68.29	3	1	96	12.37	1	48	39	202	1
45	36	150		1	-2	1	1	11.4	0.27	68.29	3	1	96	12.37	1	48	39	202	1
45	48	150		1	-2	1	1	11.4	0.27	68.29	3	1	96	12.37	1	48	39	202	1
45	60	150		1	-2	1	1	11.4	0.27	68.29	3	1	96	12.37	1	48	39	202	1
45	72	150		1	-2	1	1	11.4	0.27	68.29	3	1	96	12.37	1	48	39	202	1
45	84	150		1	-2	1	1	11.4	0.27	68.29	3	1	96	12.37	1	48	39	202	1
45	90.55	.	1.67	.	.	0	0	11.4	0.27	68.29	3	1	96	12.37	1	48	39	202	1
46	0	125		1	-2	1	1	18.2	0.19	175.61	8	0	99	18.57	4	239	142	233	1
46	12	125		1	-2	1	1	18.2	0.19	175.61	8	0	99	18.57	4	239	142	233	1
46	24	125		1	-2	1	1	18.2	0.19	175.61	8	0	99	18.57	4	239	142	233	1
46	36	125		1	-2	1	1	18.2	0.19	175.61	8	0	99	18.57	4	239	142	233	1
46	48	125		1	-2	1	1	18.2	0.19	175.61	8	0	99	18.57	4	239	142	233	1
46	60	125		1	-2	1	1	18.2	0.19	175.61	8	0	99	18.57	4	239	142	233	1
46	72	125		1	-2	1	1	18.2	0.19	175.61	8	0	99	18.57	4	239	142	233	1
46	84	125		1	-2	1	1	18.2	0.19	175.61	8	0	99	18.57	4	239	142	233	1
46	92.22	.	4.5	.	.	0	0	18.2	0.19	175.61	8	0	99	18.57	4	239	142	233	1
47	0	200		1	-2	1	1	51.1	0.31	142.06	67	1	154	21.55	6	23	13	351	2
47	12	200		1	-2	1	1	51.1	0.31	142.06	67	1	154	21.55	6	23	13	351	2
47	24	200		1	-2	1	1	51.1	0.31	142.06	67	1	154	21.55	6	23	13	351	2
47	36	200		1	-2	1	1	51.1	0.31	142.06	67	1	154	21.55	6	23	13	351	2
47	48	200		1	-2	1	1	51.1	0.31	142.06	67	1	154	21.55	6	23	13	351	2
47	60	200		1	-2	1	1	51.1	0.31	142.06	67	1	154	21.55	6	23	13	351	2
47	72	200		1	-2	1	1	51.1	0.31	142.06	67	1	154	21.55	6	23	13	351	2
47	84	200		1	-2	1	1	51.1	0.31	142.06	67	1	154	21.55	6	23	13	351	2
47	86.32	.	4.2	.	.	0	0	51.1	0.31	142.06	67	1	154	21.55	6	23	13	351	2
48	0	75		1	-2	1	1	9.5	0.18	98.23	6	0	101	9.31	2	40	26	69	1
48	12	75		1	-2	1	1	9.5	0.18	98.23	6	0	101	9.31	2	40	26	69	1
48	24	75		1	-2	1	1	9.5	0.18	98.23	6	0	101	9.31	2	40	26	69	1
48	36	75		1	-2	1	1	9.5	0.18	98.23	6	0	101	9.31	2	40	26	69	1
48	48	75		1	-2	1	1	9.5	0.18	98.23	6	0	101	9.31	2	40	26	69	1
48	60	75		1	-2	1	1	9.5	0.18	98.23	6	0	101	9.31	2	40	26	69	1
48	72	75		1	-2	1	1	9.5	0.18	98.23	6	0	101	9.31	2	40	26	69	1
48	84	75		1	-2	1	1	9.5	0.18	98.23	6	0	101	9.31	2	40	26	69	1
48	84.22	.	6.2	.	.	0	0	9.5	0.18	98.23	6	0	101	9.31	2	40	26	69	1
49	0	400		1	-2	1	1	45	0.37	170.61	39	0	155	18.73	2	56	25	111	2
49	12	200		1	-2	1	1	45	0.37	170.61	39	0	155	18.73	2	56	25	111	2
49	24	200		1	-2	1	1	45	0.37	170.61	39	0	155	18.73	2	56	25	111	2
49	36	200		1	-2	1	1	45	0.37	170.61	39	0	155	18.73	2	56	25	111	2
49	48	200		1	-2	1	1	45	0.37	170.61	39	0	155	18.73	2	56	25	111	2
49	60	200		1	-2	1	1	45	0.37	170.61	39	0	155	18.73	2	56	25	111	2
49	63.57	.	1.26	.	.	0	0	45	0.37	170.61	39	0	155	18.73	2	56	25	111	2
50	0	400		1	-2	1	1	61	0.31	267.15	25	1	165	22.41	2	87	65	155	2
50	12	400		1	-2	1	1	61	0.31	267.15	25	1	165	22.41	2	87	65	155	2
50	24	200		1	-2	1	1	61	0.31	267.15	25	1	165	22.41	2	87	65	155	2
50	36	250		1	-2	1	1	61	0.31	267.15	25	1	165	22.41	2	87	65	155	2
50	48	250		1	-2	1	1	61	0.31	267.15	25	1	165	22.41	2	87	65	155	2
50	60	250		1	-2	1	1	61	0.31	267.15	25	1	165	22.41	2	87	65	155	2
50	72	250		1	-2	1	1	61	0.31	267.15	25	1	165	22.41	2	87	65	155	2
50	84	250		1	-2	1	1	61	0.31	267.15	25	1	165	22.41	2	87	65	155	2
50	96	250		1	-2	1	1	61	0.31	267.15	25	1	165	22.41	2	87	65	155	2
50	108	250		1	-2	1	1	61	0.31	267.15	25	1	165	22.41	2	87	65	155	2
50	120	250		1	-2	1	1	61	0.31	267.15	25	1	165	22.41	2	87	65	155	2
50	132	250		1	-2	1	1	61	0.31	267.15	25	1	165	22.41	2	87	65	155	2
50	144	250		1	-2	1	1	61	0.31	267.15	25	1	165	22.41	2	87	65	155	2
50	144.56	.	2.1	.	.	0	0	61	0.31	267.15	25	1	165	22.41	2	87	65	155	2
51	0	400		1	-2	1	1	58.5	0.49	169.13	20	1	171	20.01	2	39	66	155	2
51	12	400		1	-2	1	1	58.5	0.49	169.13	20	1	171	20.01	2	39	66	155	2
51	24	200		1	-2	1	1	58.5	0.49	169.13	20	1	171	20.01	2	39	66	155	2
51	36	250		1	-2	1	1	58.5	0.49	169.13	20	1	171	20.01	2	39	66	155	2
51	48	250		1	-2	1	1	58.5	0.49	169.13	20	1	171	20.01	2	39	66	155	2
51	60	250		1	-2	1	1	58.5	0.49	169.13	20	1	171	20.01	2	39	66	155	2
51	72	250		1	-2	1	1	58.5	0.49	169.13	20	1	171	20.01	2	39	66	155	2
51	84	250		1	-2	1	1	58.5	0.49	169.13	20	1	171	20.01	2	39	66	155	2
51	96	250		1	-2	1	1	58.5	0.49	169.13	20	1	171	20.01	2	39	66	155	2
51	108	250		1	-2	1	1	58.5	0.49	169.13	20	1	171	20.01	2	39	66	155	2
51	120	250		1	-2	1	1	58.5	0.49	169.13	20	1	171	20.01	2	39	66	155	2
51	132	250		1	-2	1	1	58.5	0.49	169.13	20	1	171	20.01	2	39	66	155	2
51	144	250		1	-2	1	1	58.5	0.49	169.13	20	1	171	20.01	2	39	66	155	2
51	146.43	.	0.6	.	.	0	0	58.5	0.49	169.13	20	1	171	20.01	2	39	66	155	2
52	0	400		1	-2	1	1	53	0.41	213.65	21	0	166	19.23	2	36	66	149	2
52	12	400		1	-2	1	1	53	0.41	213.65	21	0	166	19.23	2	36	66	149	2
52	24	200		1	-2	1	1	53	0.41	213.65	21	0	166	19.23	2	36	66	149	2
52	36	250		1	-2	1	1	53	0.41	213.65	21	0	166	19.23	2	36	66	149	2
52	48	250		1	-2	1	1	53	0.41	213.65	21	0	166	19.23	2	36	66	149	2
52	60	250		1	-2	1	1	53	0.41	213.65	21	0	166	19.23	2	36	66	149	2
52	72	250		1	-2	1	1	53	0.41	213.65	21	0	166	19.23	2	36	66	149	2
52	84	250		1	-2	1	1	53	0.41	213.65	21	0	166	19.23	2	36	66	149	2
52	96	250		1	-2	1	1	53	0.41	213.65	21	0	166	19.23	2	36	66	149	2
52	108	250		1	-2	1	1	53	0.41	213.65	21	0	166	19.23	2	36	66	149	2
52	120	250		1	-2	1	1	53	0.41	213.65	21	0	166	19.23	2	36	66	149	2
52	132	250		1	-2	1	1	53	0.41	213.65	21	0	166	19.23	2	36	66	149	2
52	144	250		1	-2	1	1	53	0.41	213.65	21	0	166	19.23	2	36	66	149	2
52	146.55	.	0.5	.	.	0	0	53	0.41	213.65	21	0	166	19.23	2	36	66	149	2
53	0	56		1	-2	1	1	14	0.15	148.75	5	1	98	14.58	2	347	63	100	1
53	12	84		1	-2	1	1	14	0.15	148.75	5	1	98	14.58	2	347	63	100	1
53	24	100		1	-2	1	1	14	0.15	148.75	5	1	98	14.58	2	347	63	100	1
53	36	100		1	-2	1	1	14	0.15	148.75	5	1	98	14.58	2	347	63	100	1
53	48	100		1	-2	1	1	14	0.15	148.75	5	1	98	14.58	2	347	63	100	1
53	60	100		1	-2	1	1	14	0.15	148.75	5	1	98	14.58	2	347	63	100	1
53	72	100		1	-2	1	1	14	0.15	148.75	5	1	98	14.58	2	347	63	100	1
53	82.46	.	1.61	.	.	0	0	14	0.15	148.75	5	1	98	14.58	2	347	63	100	1
54	0	75		1	-2	1	1	19	0.14	245.04	10	0	110	15.7	2	18	53	176	1
54	12	100		1	-2	1	1	19	0.14	245.04	10	0	110	15.7	2	18	53	176	1
54	24	100		1	-2	1	1	19	0.14	245.04	10	0	110	15.7	2	18	53	176	1
54	36	100		1	-2	1	1	19	0.14	245.04	10	0	110	15.7	2	18	53	176	1
54	48	100		1	-2	1	1	19	0.14	245.04	10	0	110	15.7	2	18	53	176	1
54	60	100		1	-2	1	1	19	0.14	245.04	10	0	110	15.7	2	18	53	176	1
54	72	100		1	-2	1	1	19	0.14	245.04	10	0	110	15.7	2	18	53	176	1
54	84	.	3.8	.	.	0	0	19	0.14	245.04	10	0	110	15.7	2	18	53	176	1
55	0	200		1	-2	1	1	85	1.3	90.81	40	0	163	31.99	1	22	76	189	2
55	12	200		1	-2	1	1	85	1.3	90.81	40	0	163	31.99	1	22	76	189	2
55	24	200		1	-2	1	1	85	1.3	90.81	40	0	163	31.99	1	22	76	189	2
55	36	200		1	-2	1	1	85	1.3	90.81	40	0	163	31.99	1	22	76	189	2
55	48	200		1	-2	1	1	85	1.3	90.81	40	0	163	31.99	1	22	76	189	2
55	60	200		1	-2	1	1	85	1.3	90.81	40	0	163	31.99	1	22	76	189	2
55	60.15	.	3.2	.	.	0	0	85	1.3	90.81	40	0	163	31.99	1	22	76	189	2
56	0	400		1	-2	1	1	62	0.65	122.74	31	1	171	21.2	2	22	24	208	2
56	12	400		1	-2	1	1	62	0.65	122.74	31	1	171	21.2	2	22	24	208	2
56	24	400		1	-2	1	1	62	0.65	122.74	31	1	171	21.2	2	22	24	208	2
56	30.56	.	5.6	.	.	0	0	62	0.65	122.74	31	1	171	21.2	2	22	24	208	2
57	0	180		1	-2	1	1	15	0.19	145.83	7	0	107	13.1	2	32	28	210	1
57	12	180		1	-2	1	1	15	0.19	145.83	7	0	107	13.1	2	32	28	210	1
57	24	180		1	-2	1	1	15	0.19	145.83	7	0	107	13.1	2	32	28	210	1
57	36	180		1	-2	1	1	15	0.19	145.83	7	0	107	13.1	2	32	28	210	1
57	48	180		1	-2	1	1	15	0.19	145.83	7	0	107	13.1	2	32	28	210	1
57	60	180		1	-2	1	1	15	0.19	145.83	7	0	107	13.1	2	32	28	210	1
57	72	180		1	-2	1	1	15	0.19	145.83	7	0	107	13.1	2	32	28	210	1
57	84	180		1	-2	1	1	15	0.19	145.83	7	0	107	13.1	2	32	28	210	1
57	84.58	.	2.4	.	.	0	0	15	0.19	145.83	7	0	107	13.1	2	32	28	210	1
58	0	175		1	-2	1	1	29.8	0.29	158.92	9	1	109	25.08	2	58	20	219	1
58	12	175		1	-2	1	1	29.8	0.29	158.92	9	1	109	25.08	2	58	20	219	1
58	24	175		1	-2	1	1	29.8	0.29	158.92	9	1	109	25.08	2	58	20	219	1
58	36	175		1	-2	1	1	29.8	0.29	158.92	9	1	109	25.08	2	58	20	219	1
58	48	175		1	-2	1	1	29.8	0.29	158.92	9	1	109	25.08	2	58	20	219	1
58	60	175		1	-2	1	1	29.8	0.29	158.92	9	1	109	25.08	2	58	20	219	1
58	72	175		1	-2	1	1	29.8	0.29	158.92	9	1	109	25.08	2	58	20	219	1
58	77.3	.	0.5	.	.	0	0	29.8	0.29	158.92	9	1	109	25.08	2	58	20	219	1
59	0	175		1	-2	1	1	31.9	0.18	305.22	16	0	121	21.79	2	67	70	131	1
59	12	175		1	-2	1	1	31.9	0.18	305.22	16	0	121	21.79	2	67	70	131	1
59	24	175		1	-2	1	1	31.9	0.18	305.22	16	0	121	21.79	2	67	70	131	1
59	36	175		1	-2	1	1	31.9	0.18	305.22	16	0	121	21.79	2	67	70	131	1
59	48	175		1	-2	1	1	31.9	0.18	305.22	16	0	121	21.79	2	67	70	131	1
59	60	175		1	-2	1	1	31.9	0.18	305.22	16	0	121	21.79	2	67	70	131	1
59	72	175		1	-2	1	1	31.9	0.18	305.22	16	0	121	21.79	2	67	70	131	1
59	84	175		1	-2	1	1	31.9	0.18	305.22	16	0	121	21.79	2	67	70	131	1
59	92.39	.	0.1	.	.	0	0	31.9	0.18	305.22	16	0	121	21.79	2	67	70	131	1
60	0	75		1	-2	1	1	14	0.18	122.12	7	1	101	13.72	2	69	63	138	1
60	12	100		1	-2	1	1	14	0.18	122.12	7	1	101	13.72	2	69	63	138	1
60	24	100		1	-2	1	1	14	0.18	122.12	7	1	101	13.72	2	69	63	138	1
60	36	100		1	-2	1	1	14	0.18	122.12	7	1	101	13.72	2	69	63	138	1
60	48	100		1	-2	1	1	14	0.18	122.12	7	1	101	13.72	2	69	63	138	1
60	60	100		1	-2	1	1	14	0.18	122.12	7	1	101	13.72	2	69	63	138	1
60	72	100		1	-2	1	1	14	0.18	122.12	7	1	101	13.72	2	69	63	138	1
60	80.46	.	1.52	.	.	0	0	14	0.18	122.12	7	1	101	13.72	2	69	63	138	1
61	0	400		1	-2	1	1	47.8	0.6	134.99	18	0	169	16.74	2	11	7	126	2
61	12	200		1	-2	1	1	47.8	0.6	134.99	18	0	169	16.74	2	11	7	126	2
61	24	200		1	-2	1	1	47.8	0.6	134.99	18	0	169	16.74	2	11	7	126	2
61	32.18	.	3.04	.	.	0	0	47.8	0.6	134.99	18	0	169	16.74	2	11	7	126	2
62	0	400		1	-2	1	1	66	0.79	106.52	32	1	157	26.78	3	80	92	135	2
62	12	250		1	-2	1	1	66	0.79	106.52	32	1	157	26.78	3	80	92	135	2
62	24	250		1	-2	1	1	66	0.79	106.52	32	1	157	26.78	3	80	92	135	2
62	36	250		1	-2	1	1	66	0.79	106.52	32	1	157	26.78	3	80	92	135	2
62	48	250		1	-2	1	1	66	0.79	106.52	32	1	157	26.78	3	80	92	135	2
62	60	250		1	-2	1	1	66	0.79	106.52	32	1	157	26.78	3	80	92	135	2
62	72	250		1	-2	1	1	66	0.79	106.52	32	1	157	26.78	3	80	92	135	2
62	84	250		1	-2	1	1	66	0.79	106.52	32	1	157	26.78	3	80	92	135	2
62	96	250		1	-2	1	1	66	0.79	106.52	32	1	157	26.78	3	80	92	135	2
62	108	250		1	-2	1	1	66	0.79	106.52	32	1	157	26.78	3	80	92	135	2
62	120	250		1	-2	1	1	66	0.79	106.52	32	1	157	26.78	3	80	92	135	2
62	132	250		1	-2	1	1	66	0.79	106.52	32	1	157	26.78	3	80	92	135	2
62	144	250		1	-2	1	1	66	0.79	106.52	32	1	157	26.78	3	80	92	135	2
62	146.34	.	0.5	.	.	0	0	66	0.79	106.52	32	1	157	26.78	3	80	92	135	2
63	0	400		1	-2	1	1	71	0.62	141.95	35	1	165	26.08	3	55	62	212	2
63	12	250		1	-2	1	1	71	0.62	141.95	35	1	165	26.08	3	55	62	212	2
63	24	250		1	-2	1	1	71	0.62	141.95	35	1	165	26.08	3	55	62	212	2
63	36	250		1	-2	1	1	71	0.62	141.95	35	1	165	26.08	3	55	62	212	2
63	48	250		1	-2	1	1	71	0.62	141.95	35	1	165	26.08	3	55	62	212	2
63	60	250		1	-2	1	1	71	0.62	141.95	35	1	165	26.08	3	55	62	212	2
63	72	250		1	-2	1	1	71	0.62	141.95	35	1	165	26.08	3	55	62	212	2
63	84	250		1	-2	1	1	71	0.62	141.95	35	1	165	26.08	3	55	62	212	2
63	96	250		1	-2	1	1	71	0.62	141.95	35	1	165	26.08	3	55	62	212	2
63	108	250		1	-2	1	1	71	0.62	141.95	35	1	165	26.08	3	55	62	212	2
63	111.34	.	2.1	.	.	0	0	71	0.62	141.95	35	1	165	26.08	3	55	62	212	2
64	0	100		1	-2	1	1	29	1.18	85.67	6	0	131	16.9	2	77	18	310	1
64	12	100		1	-2	1	1	29	1.18	85.67	6	0	131	16.9	2	77	18	310	1
64	24	100		1	-2	1	1	29	1.18	85.67	6	0	131	16.9	2	77	18	310	1
64	36	100		1	-2	1	1	29	1.18	85.67	6	0	131	16.9	2	77	18	310	1
64	40.41	.	11.4	.	.	0	0	29	1.18	85.67	6	0	131	16.9	2	77	18	310	1
66	0	180		1	-2	1	1	67.2	0.55	122.61	55	1	159	26.58	2	32	42	249	2
66	12	180		1	-2	1	1	67.2	0.55	122.61	55	1	159	26.58	2	32	42	249	2
66	24	180		1	-2	1	1	67.2	0.55	122.61	55	1	159	26.58	2	32	42	249	2
66	36	180		1	-2	1	1	67.2	0.55	122.61	55	1	159	26.58	2	32	42	249	2
66	48	180		1	-2	1	1	67.2	0.55	122.61	55	1	159	26.58	2	32	42	249	2
66	60	180		1	-2	1	1	67.2	0.55	122.61	55	1	159	26.58	2	32	42	249	2
66	64.1	.	4.4	.	.	0	0	67.2	0.55	122.61	55	1	159	26.58	2	32	42	249	2
67	0	400		1	-2	1	1	48.9	0.37	173.19	29	1	161	18.87	2	9	7	101	2
67	12	200		1	-2	1	1	48.9	0.37	173.19	29	1	161	18.87	2	9	7	101	2
67	24	200		1	-2	1	1	48.9	0.37	173.19	29	1	161	18.87	2	9	7	101	2
67	32.18	.	4.5	.	.	0	0	48.9	0.37	173.19	29	1	161	18.87	2	9	7	101	2
68	0	100		1	-2	1	1	26	0.54	76.74	5	1	128	15.87	2	82	28	118	1
68	12	100		1	-2	1	1	26	0.54	76.74	5	1	128	15.87	2	82	28	118	1
68	24	100		1	-2	1	1	26	0.54	76.74	5	1	128	15.87	2	82	28	118	1
68	36	100		1	-2	1	1	26	0.54	76.74	5	1	128	15.87	2	82	28	118	1
68	48	100		1	-2	1	1	26	0.54	76.74	5	1	128	15.87	2	82	28	118	1
68	60	100		1	-2	1	1	26	0.54	76.74	5	1	128	15.87	2	82	28	118	1
68	65.16	.	9.2	.	.	0	0	26	0.54	76.74	5	1	128	15.87	2	82	28	118	1
69	0	180		1	-2	1	1	45.98	3.94	14.43	51	0	163	17.31	2	221	169	359	2
69	12	180		1	-2	1	1	45.98	3.94	14.43	51	0	163	17.31	2	221	169	359	2
69	24	180		1	-2	1	1	45.98	3.94	14.43	51	0	163	17.31	2	221	169	359	2
69	36	180		1	-2	1	1	45.98	3.94	14.43	51	0	163	17.31	2	221	169	359	2
69	48	180		1	-2	1	1	45.98	3.94	14.43	51	0	163	17.31	2	221	169	359	2
69	58.39	.	7.2	.	.	0	0	45.98	3.94	14.43	51	0	163	17.31	2	221	169	359	2
70	0	180		1	-2	1	1	76	1.8	45.86	48	1	148	34.7	2	47	39	222	2
70	12	180		1	-2	1	1	76	1.8	45.86	48	1	148	34.7	2	47	39	222	2
70	24	180		1	-2	1	1	76	1.8	45.86	48	1	148	34.7	2	47	39	222	2
70	36	180		1	-2	1	1	76	1.8	45.86	48	1	148	34.7	2	47	39	222	2
70	48	180		1	-2	1	1	76	1.8	45.86	48	1	148	34.7	2	47	39	222	2
70	60	180		1	-2	1	1	76	1.8	45.86	48	1	148	34.7	2	47	39	222	2
70	66.53	.	2.9	.	.	0	0	76	1.8	45.86	48	1	148	34.7	2	47	39	222	2
71	0	300		1	-2	1	1	51	0.81	91.43	17	1	155	21.23	1	67	39	202	1
71	12	300		1	-2	1	1	51	0.81	91.43	17	1	155	21.23	1	67	39	202	1
71	24	200		1	-2	1	1	51	0.81	91.43	17	1	155	21.23	1	67	39	202	1
71	36	200		1	-2	1	1	51	0.81	91.43	17	1	155	21.23	1	67	39	202	1
71	48	200		1	-2	1	1	51	0.81	91.43	17	1	155	21.23	1	67	39	202	1
71	60	200		1	-2	1	1	51	0.81	91.43	17	1	155	21.23	1	67	39	202	1
71	72	200		1	-2	1	1	51	0.81	91.43	17	1	155	21.23	1	67	39	202	1
71	84	200		1	-2	1	1	51	0.81	91.43	17	1	155	21.23	1	67	39	202	1
71	96	200		1	-2	1	1	51	0.81	91.43	17	1	155	21.23	1	67	39	202	1
71	108	200		1	-2	1	1	51	0.81	91.43	17	1	155	21.23	1	67	39	202	1
71	120	200		1	-2	1	1	51	0.81	91.43	17	1	155	21.23	1	67	39	202	1
71	132	200		1	-2	1	1	51	0.81	91.43	17	1	155	21.23	1	67	39	202	1
71	144	200		1	-2	1	1	51	0.81	91.43	17	1	155	21.23	1	67	39	202	1
71	146.35	.	3.5	.	.	0	0	51	0.81	91.43	17	1	155	21.23	1	67	39	202	1
72	0	120		1	-2	1	1	18.7	0.33	104.68	7	0	108	16.03	2	15	10	123	1
72	12	120		1	-2	1	1	18.7	0.33	104.68	7	0	108	16.03	2	15	10	123	1
72	24	120		1	-2	1	1	18.7	0.33	104.68	7	0	108	16.03	2	15	10	123	1
72	36	120		1	-2	1	1	18.7	0.33	104.68	7	0	108	16.03	2	15	10	123	1
72	48	120		1	-2	1	1	18.7	0.33	104.68	7	0	108	16.03	2	15	10	123	1
72	60	120		1	-2	1	1	18.7	0.33	104.68	7	0	108	16.03	2	15	10	123	1
72	72	120		1	-2	1	1	18.7	0.33	104.68	7	0	108	16.03	2	15	10	123	1
72	80.26	.	0.1	.	.	0	0	18.7	0.33	104.68	7	0	108	16.03	2	15	10	123	1
73	0	120		1	-2	1	1	19.2	0.56	34.26	10	1	113	15.04	2	11	12	107	1
73	12	120		1	-2	1	1	19.2	0.56	34.26	10	1	113	15.04	2	11	12	107	1
73	24	120		1	-2	1	1	19.2	0.56	34.26	10	1	113	15.04	2	11	12	107	1
73	35.53	.	1.2	.	.	0	0	19.2	0.56	34.26	10	1	113	15.04	2	11	12	107	1
74	0	100		1	-2	1	1	32	0.58	85.98	8	1	138	16.8	2	45	32	250	1
74	12	100		1	-2	1	1	32	0.58	85.98	8	1	138	16.8	2	45	32	250	1
74	24	100		1	-2	1	1	32	0.58	85.98	8	1	138	16.8	2	45	32	250	1
74	36	100		1	-2	1	1	32	0.58	85.98	8	1	138	16.8	2	45	32	250	1
74	40.5	.	3.2	.	.	0	0	32	0.58	85.98	8	1	138	16.8	2	45	32	250	1
75	0	400		1	-2	1	1	39.2	0.29	197.88	16	1	131	22.84	2	56	71	129	1
75	12	200		1	-2	1	1	39.2	0.29	197.88	16	1	131	22.84	2	56	71	129	1
75	24	200		1	-2	1	1	39.2	0.29	197.88	16	1	131	22.84	2	56	71	129	1
75	32.18	.	0.5	.	.	0	0	39.2	0.29	197.88	16	1	131	22.84	2	56	71	129	1
76	0	300		1	-2	1	1	49	0.88	95.9	16	0	147	22.68	1	18	55	189	1
76	12	300		1	-2	1	1	49	0.88	95.9	16	0	147	22.68	1	18	55	189	1
76	24	200		1	-2	1	1	49	0.88	95.9	16	0	147	22.68	1	18	55	189	1
76	36	200		1	-2	1	1	49	0.88	95.9	16	0	147	22.68	1	18	55	189	1
76	48	200		1	-2	1	1	49	0.88	95.9	16	0	147	22.68	1	18	55	189	1
76	60	200		1	-2	1	1	49	0.88	95.9	16	0	147	22.68	1	18	55	189	1
76	72	200		1	-2	1	1	49	0.88	95.9	16	0	147	22.68	1	18	55	189	1
76	84	200		1	-2	1	1	49	0.88	95.9	16	0	147	22.68	1	18	55	189	1
76	96	200		1	-2	1	1	49	0.88	95.9	16	0	147	22.68	1	18	55	189	1
76	108	200		1	-2	1	1	49	0.88	95.9	16	0	147	22.68	1	18	55	189	1
76	120	200		1	-2	1	1	49	0.88	95.9	16	0	147	22.68	1	18	55	189	1
76	132	200		1	-2	1	1	49	0.88	95.9	16	0	147	22.68	1	18	55	189	1
76	144	200		1	-2	1	1	49	0.88	95.9	16	0	147	22.68	1	18	55	189	1
76	156	200		1	-2	1	1	49	0.88	95.9	16	0	147	22.68	1	18	55	189	1
76	159.02	.	6.2	.	.	0	0	49	0.88	95.9	16	0	147	22.68	1	18	55	189	1
78	0	180		1	-2	1	1	73.1	0.89	106.09	47	0	149	32.93	2	8	11	117	2
78	12	180		1	-2	1	1	73.1	0.89	106.09	47	0	149	32.93	2	8	11	117	2
78	24	180		1	-2	1	1	73.1	0.89	106.09	47	0	149	32.93	2	8	11	117	2
78	36	180		1	-2	1	1	73.1	0.89	106.09	47	0	149	32.93	2	8	11	117	2
78	48	180		1	-2	1	1	73.1	0.89	106.09	47	0	149	32.93	2	8	11	117	2
78	60	180		1	-2	1	1	73.1	0.89	106.09	47	0	149	32.93	2	8	11	117	2
78	65.08	.	6.2	.	.	0	0	73.1	0.89	106.09	47	0	149	32.93	2	8	11	117	2
79	0	120		1	-2	1	1	21	0.45	83.61	11	0	123	13.88	2	29	41	233	1
79	12	120		1	-2	1	1	21	0.45	83.61	11	0	123	13.88	2	29	41	233	1
79	24	120		1	-2	1	1	21	0.45	83.61	11	0	123	13.88	2	29	41	233	1
79	36	120		1	-2	1	1	21	0.45	83.61	11	0	123	13.88	2	29	41	233	1
79	40.18	.	0.5	.	.	0	0	21	0.45	83.61	11	0	123	13.88	2	29	41	233	1
81	0	300		1	-2	1	1	55	0.73	127.66	18	0	159	21.76	1	23	33	78	2
81	12	300		1	-2	1	1	55	0.73	127.66	18	0	159	21.76	1	23	33	78	2
81	24	200		1	-2	1	1	55	0.73	127.66	18	0	159	21.76	1	23	33	78	2
81	36	200		1	-2	1	1	55	0.73	127.66	18	0	159	21.76	1	23	33	78	2
81	48	200		1	-2	1	1	55	0.73	127.66	18	0	159	21.76	1	23	33	78	2
81	60	200		1	-2	1	1	55	0.73	127.66	18	0	159	21.76	1	23	33	78	2
81	72	200		1	-2	1	1	55	0.73	127.66	18	0	159	21.76	1	23	33	78	2
81	84	200		1	-2	1	1	55	0.73	127.66	18	0	159	21.76	1	23	33	78	2
81	96	200		1	-2	1	1	55	0.73	127.66	18	0	159	21.76	1	23	33	78	2
81	108	200		1	-2	1	1	55	0.73	127.66	18	0	159	21.76	1	23	33	78	2
81	120	200		1	-2	1	1	55	0.73	127.66	18	0	159	21.76	1	23	33	78	2
81	132	200		1	-2	1	1	55	0.73	127.66	18	0	159	21.76	1	23	33	78	2
81	144	200		1	-2	1	1	55	0.73	127.66	18	0	159	21.76	1	23	33	78	2
81	156	200		1	-2	1	1	55	0.73	127.66	18	0	159	21.76	1	23	33	78	2
81	168	200		1	-2	1	1	55	0.73	127.66	18	0	159	21.76	1	23	33	78	2
81	176.05	.	5.5	.	.	0	0	55	0.73	127.66	18	0	159	21.76	1	23	33	78	2
83	0	400		1	-2	1	1	79	1.2	69.17	51	1	149	35.58	3	35	55	111	2
83	12	250		1	-2	1	1	79	1.2	69.17	51	1	149	35.58	3	35	55	111	2
83	24	250		1	-2	1	1	79	1.2	69.17	51	1	149	35.58	3	35	55	111	2
83	36	250		1	-2	1	1	79	1.2	69.17	51	1	149	35.58	3	35	55	111	2
83	48	250		1	-2	1	1	79	1.2	69.17	51	1	149	35.58	3	35	55	111	2
83	60	250		1	-2	1	1	79	1.2	69.17	51	1	149	35.58	3	35	55	111	2
83	72	250		1	-2	1	1	79	1.2	69.17	51	1	149	35.58	3	35	55	111	2
83	84	250		1	-2	1	1	79	1.2	69.17	51	1	149	35.58	3	35	55	111	2
83	96	250		1	-2	1	1	79	1.2	69.17	51	1	149	35.58	3	35	55	111	2
83	108	250		1	-2	1	1	79	1.2	69.17	51	1	149	35.58	3	35	55	111	2
83	120	250		1	-2	1	1	79	1.2	69.17	51	1	149	35.58	3	35	55	111	2
83	124.52	.	2.6	.	.	0	0	79	1.2	69.17	51	1	149	35.58	3	35	55	111	2
84	0	400		1	-2	1	1	70	1.19	68.06	42	1	151	30.7	3	21	22	105	2
84	12	250		1	-2	1	1	70	1.19	68.06	42	1	151	30.7	3	21	22	105	2
84	24	250		1	-2	1	1	70	1.19	68.06	42	1	151	30.7	3	21	22	105	2
84	36	250		1	-2	1	1	70	1.19	68.06	42	1	151	30.7	3	21	22	105	2
84	48	250		1	-2	1	1	70	1.19	68.06	42	1	151	30.7	3	21	22	105	2
84	51.15	.	5.4	.	.	0	0	70	1.19	68.06	42	1	151	30.7	3	21	22	105	2
85	0	75		1	-2	1	1	18	0.18	181.94	9	0	103	16.97	2	69	63	138	1
85	12	100		1	-2	1	1	18	0.18	181.94	9	0	103	16.97	2	69	63	138	1
85	24	100		1	-2	1	1	18	0.18	181.94	9	0	103	16.97	2	69	63	138	1
85	36	100		1	-2	1	1	18	0.18	181.94	9	0	103	16.97	2	69	63	138	1
85	48	100		1	-2	1	1	18	0.18	181.94	9	0	103	16.97	2	69	63	138	1
85	60	100		1	-2	1	1	18	0.18	181.94	9	0	103	16.97	2	69	63	138	1
85	72	100		1	-2	1	1	18	0.18	181.94	9	0	103	16.97	2	69	63	138	1
85	81.46	.	1.52	.	.	0	0	18	0.18	181.94	9	0	103	16.97	2	69	63	138	1
86	0	400		1	-2	1	1	72	0.67	123.06	43	1	169	25.21	5	55	10	101	2
86	12	400		1	-2	1	1	72	0.67	123.06	43	1	169	25.21	5	55	10	101	2
86	24	200		1	-2	1	1	72	0.67	123.06	43	1	169	25.21	5	55	10	101	2
86	36	200		1	-2	1	1	72	0.67	123.06	43	1	169	25.21	5	55	10	101	2
86	48	200		1	-2	1	1	72	0.67	123.06	43	1	169	25.21	5	55	10	101	2
86	60	200		1	-2	1	1	72	0.67	123.06	43	1	169	25.21	5	55	10	101	2
86	72	200		1	-2	1	1	72	0.67	123.06	43	1	169	25.21	5	55	10	101	2
86	83	.	3.5	.	.	0	0	72	0.67	123.06	43	1	169	25.21	5	55	10	101	2
88	0	200		1	-2	1	1	59.7	0.57	139.56	44	0	174	19.72	1	21	12	277	2
88	12	200		1	-2	1	1	59.7	0.57	139.56	44	0	174	19.72	1	21	12	277	2
88	24	200		1	-2	1	1	59.7	0.57	139.56	44	0	174	19.72	1	21	12	277	2
88	36	200		1	-2	1	1	59.7	0.57	139.56	44	0	174	19.72	1	21	12	277	2
88	48	200		1	-2	1	1	59.7	0.57	139.56	44	0	174	19.72	1	21	12	277	2
88	60	200		1	-2	1	1	59.7	0.57	139.56	44	0	174	19.72	1	21	12	277	2
88	72	200		1	-2	1	1	59.7	0.57	139.56	44	0	174	19.72	1	21	12	277	2
88	84	200		1	-2	1	1	59.7	0.57	139.56	44	0	174	19.72	1	21	12	277	2
88	96	200		1	-2	1	1	59.7	0.57	139.56	44	0	174	19.72	1	21	12	277	2
88	97.45	.	2.9	.	.	0	0	59.7	0.57	139.56	44	0	174	19.72	1	21	12	277	2
89	0	200		1	-2	1	1	56.3	0.59	104.77	47	1	169	19.71	3	34	18	2018	2
89	12	200		1	-2	1	1	56.3	0.59	104.77	47	1	169	19.71	3	34	18	2018	2
89	24	200		1	-2	1	1	56.3	0.59	104.77	47	1	169	19.71	3	34	18	2018	2
89	36	200		1	-2	1	1	56.3	0.59	104.77	47	1	169	19.71	3	34	18	2018	2
89	48	200		1	-2	1	1	56.3	0.59	104.77	47	1	169	19.71	3	34	18	2018	2
89	60	200		1	-2	1	1	56.3	0.59	104.77	47	1	169	19.71	3	34	18	2018	2
89	72	200		1	-2	1	1	56.3	0.59	104.77	47	1	169	19.71	3	34	18	2018	2
89	81.35	.	6.1	.	.	0	0	56.3	0.59	104.77	47	1	169	19.71	3	34	18	2018	2
90	0	125		1	-2	1	1	48	0.28	273.81	25	0	142	23.8	4	8	24	205	2
90	12	125		1	-2	1	1	48	0.28	273.81	25	0	142	23.8	4	8	24	205	2
90	24	125		1	-2	1	1	48	0.28	273.81	25	0	142	23.8	4	8	24	205	2
90	36	125		1	-2	1	1	48	0.28	273.81	25	0	142	23.8	4	8	24	205	2
90	48	125		1	-2	1	1	48	0.28	273.81	25	0	142	23.8	4	8	24	205	2
90	56.15	.	8.7	.	.	0	0	48	0.28	273.81	25	0	142	23.8	4	8	24	205	2
91	0	180		1	-2	1	1	15	0.19	145.83	7	0	107	13.1	2	32	28	210	1
91	12	180		1	-2	1	1	15	0.19	145.83	7	0	107	13.1	2	32	28	210	1
91	24	180		1	-2	1	1	15	0.19	145.83	7	0	107	13.1	2	32	28	210	1
91	36	180		1	-2	1	1	15	0.19	145.83	7	0	107	13.1	2	32	28	210	1
91	48	180		1	-2	1	1	15	0.19	145.83	7	0	107	13.1	2	32	28	210	1
91	60	180		1	-2	1	1	15	0.19	145.83	7	0	107	13.1	2	32	28	210	1
91	72	180		1	-2	1	1	15	0.19	145.83	7	0	107	13.1	2	32	28	210	1
91	84.58	.	2.4	.	.	0	0	15	0.19	145.83	7	0	107	13.1	2	32	28	210	1
92	0	400		1	-2	1	1	62	0.65	122.74	31	1	171	21.2	2	22	24	208	2
92	12	400		1	-2	1	1	62	0.65	122.74	31	1	171	21.2	2	22	24	208	2
92	24	400		1	-2	1	1	62	0.65	122.74	31	1	171	21.2	2	22	24	208	2
92	36	.	5.6	.	.	0	0	62	0.65	122.74	31	1	171	21.2	2	22	24	208	2
94	0	400		1	-2	1	1	67.3	0.9	117.36	27	0	158	26.96	2	19	27	226	2
94	12	200		1	-2	1	1	67.3	0.9	117.36	27	0	158	26.96	2	19	27	226	2
94	24	200		1	-2	1	1	67.3	0.9	117.36	27	0	158	26.96	2	19	27	226	2
94	36	200		1	-2	1	1	67.3	0.9	117.36	27	0	158	26.96	2	19	27	226	2
94	42.12	.	5.04	.	.	0	0	67.3	0.9	117.36	27	0	158	26.96	2	19	27	226	2
95	0	150		1	-2	1	1	51	0.19	342.24	32	1	156	20.96	4	15	23	212	2
95	12	150		1	-2	1	1	51	0.19	342.24	32	1	156	20.96	4	15	23	212	2
95	24	150		1	-2	1	1	51	0.19	342.24	32	1	156	20.96	4	15	23	212	2
95	36	150		1	-2	1	1	51	0.19	342.24	32	1	156	20.96	4	15	23	212	2
95	48	150		1	-2	1	1	51	0.19	342.24	32	1	156	20.96	4	15	23	212	2
95	56.18	.	6.8	.	.	0	0	51	0.19	342.24	32	1	156	20.96	4	15	23	212	2
96	0	200		1	-2	1	1	55	0.89	66.39	49	1	175	17.96	3	17	22	169	2
96	12	200		1	-2	1	1	55	0.89	66.39	49	1	175	17.96	3	17	22	169	2
96	24	200		1	-2	1	1	55	0.89	66.39	49	1	175	17.96	3	17	22	169	2
96	36	200		1	-2	1	1	55	0.89	66.39	49	1	175	17.96	3	17	22	169	2
96	48	200		1	-2	1	1	55	0.89	66.39	49	1	175	17.96	3	17	22	169	2
96	60	200		1	-2	1	1	55	0.89	66.39	49	1	175	17.96	3	17	22	169	2
96	72	200		1	-2	1	1	55	0.89	66.39	49	1	175	17.96	3	17	22	169	2
96	82	.	3.9	.	.	0	0	55	0.89	66.39	49	1	175	17.96	3	17	22	169	2
97	0	125		1	-2	1	1	39	0.3	185.7	19	1	139	20.19	4	25	45	198	2
97	12	125		1	-2	1	1	39	0.3	185.7	19	1	139	20.19	4	25	45	198	2
97	24	125		1	-2	1	1	39	0.3	185.7	19	1	139	20.19	4	25	45	198	2
97	36	125		1	-2	1	1	39	0.3	185.7	19	1	139	20.19	4	25	45	198	2
97	48	125		1	-2	1	1	39	0.3	185.7	19	1	139	20.19	4	25	45	198	2
97	60	125		1	-2	1	1	39	0.3	185.7	19	1	139	20.19	4	25	45	198	2
97	72	125		1	-2	1	1	39	0.3	185.7	19	1	139	20.19	4	25	45	198	2
97	82.17	.	2.2	.	.	0	0	39	0.3	185.7	19	1	139	20.19	4	25	45	198	2
98	0	100		1	-2	1	1	14.8	0.23	117.08	9	0	113	11.59	1	10	19	117	1
98	12	100		1	-2	1	1	14.8	0.23	117.08	9	0	113	11.59	1	10	19	117	1
98	24	100		1	-2	1	1	14.8	0.23	117.08	9	0	113	11.59	1	10	19	117	1
98	36	100		1	-2	1	1	14.8	0.23	117.08	9	0	113	11.59	1	10	19	117	1
98	48	100		1	-2	1	1	14.8	0.23	117.08	9	0	113	11.59	1	10	19	117	1
98	60	100		1	-2	1	1	14.8	0.23	117.08	9	0	113	11.59	1	10	19	117	1
98	72	100		1	-2	1	1	14.8	0.23	117.08	9	0	113	11.59	1	10	19	117	1
98	83.15	.	4.1	.	.	0	0	14.8	0.23	117.08	9	0	113	11.59	1	10	19	117	1
99	0	125		1	-2	1	1	21.3	0.21	187.36	7	0	98	22.18	4	210	143	219	1
99	12	125		1	-2	1	1	21.3	0.21	187.36	7	0	98	22.18	4	210	143	219	1
99	24	125		1	-2	1	1	21.3	0.21	187.36	7	0	98	22.18	4	210	143	219	1
99	36	125		1	-2	1	1	21.3	0.21	187.36	7	0	98	22.18	4	210	143	219	1
99	48	125		1	-2	1	1	21.3	0.21	187.36	7	0	98	22.18	4	210	143	219	1
99	60	125		1	-2	1	1	21.3	0.21	187.36	7	0	98	22.18	4	210	143	219	1
99	72	125		1	-2	1	1	21.3	0.21	187.36	7	0	98	22.18	4	210	143	219	1
99	80.22	.	2.9	.	.	0	0	21.3	0.21	187.36	7	0	98	22.18	4	210	143	219	1
100	0	400		1	-2	1	1	83	1.05	84.92	49	1	166	30.12	5	37	35	110	2
100	12	400		1	-2	1	1	83	1.05	84.92	49	1	166	30.12	5	37	35	110	2
100	24	400		1	-2	1	1	83	1.05	84.92	49	1	166	30.12	5	37	35	110	2
100	36	400		1	-2	1	1	83	1.05	84.92	49	1	166	30.12	5	37	35	110	2
100	48	400		1	-2	1	1	83	1.05	84.92	49	1	166	30.12	5	37	35	110	2
100	60	400		1	-2	1	1	83	1.05	84.92	49	1	166	30.12	5	37	35	110	2
100	72	400		1	-2	1	1	83	1.05	84.92	49	1	166	30.12	5	37	35	110	2
100	81.7	.	4.5	.	.	0	0	83	1.05	84.92	49	1	166	30.12	5	37	35	110	2
